# Supplementary material for: Antimicrobial Packaging for Plum Tomatoes Based on ZnO Modified Low-Density Polyethylene
Source: Int J Mol Sci. 2024 May 31;25(11):6073. doi: 10.3390/ijms25116073 (PMC11172566; doi:10.3390/ijms25116073)
Supplement: Supplementary file 1 [file ijms-25-06073-s001.zip]

Archive with 1 entries (1 files):
- ijms-2999525-supplementary.pdf
